# Supplementary material for: Biochemical and Transcriptional Regulation of Membrane Lipid Metabolism in Maize Leaves under Low Temperature
Source: Front Plant Sci. 2017 Nov 30;8:2053. doi: 10.3389/fpls.2017.02053 (PMC5714865; doi:10.3389/fpls.2017.02053)
Supplement: Supplementary file 4 [file Table_4.xlsx]

## Sheet: Sheet1
Table S4. Lipids analyzed and the analytical parameters.
Formula	Lipid species	Mass of ion	nmol/sample (5 ul of Phospholipid/ Galactolipid std )	Used to Quantify	Scan Mode	Adduct	Collision Energy (V)	Entrance potential (V)	Exit potential (V)
C24H43O9P	LPG(18:3)	524.3			+NL189	25	12	10	150
				SQDG	-Prec 225 (mass and intensity from -Prec153 mode copied and pasted into this data)
C34H67O10P	di 14:0 PG	684.5	0.3	PG	+NL189	25	12	10	150
C46H91O10P	di Phy (20:0)PG	852.7	0.3	PG	+NL189	25	12	10	150
C19H40O7PN	lysoPE 14:0	426.3	0.3	LysoPE	+NL141	28	15	11	50
C23H48O7PN	lysoPE 18:0	482.3	0.3	LysoPE	+NL141	28	15	11	50
C29H58O8PN	di 12:0 PE	580.5	0.3	PE	+NL141	28	15	11	50
C45H90O8PN	diPhy(20:0)PE	804.7	0.3	PE	+NL141	28	15	11	50
C51H102O8PN	di 23:0 PE	888.9	0.3	PE	+NL141	28	15	11	50
C21H44O7PN	lysoPC 13:0	454.3	0.6	LysoPC	+Prec184	40	14	14	20
C27H56O7PN	lysoPC 19:0	538.3	0.6	LysoPC	+Prec184	40	14	14	20
C32H64O8PN	di 12:0 PC	622.4	0.6	PC	+Prec184	40	14	14	20
C56H108O8PN	di 24:1 PC	954.9	0.6	PC	+Prec184	40	14	14	20
	lysoPA 14:0	400.3	0.3	LysoPA	+NL115	25	14	14	60
	lysoPA 18:0	456.3	0.3	LysoPA	+NL115	25	14	14	60
C31H61O8P	di14:0 PA	610.5	0.3	PA	+NL115	25	14	14	60
C43H85O8P	di Phy (20:0)PA	778.7	0.3	PA	+NL115	25	14	14	60
C34H66O10PN	di 14:0 PS	680.6	0.2	PS	+NL185	25	14	14	80
C46H90O10PN	di Phy PS	848.8	0.2	PS	+NL185	25	14	14	80
C43H83O13P	PI 16:0-18:0	856.7	0.287	PI	+NL277	25	14	14	150
C45H87O13P	PI di 18:0	884.7	0.105	PI	+NL277	25	14	14	150
	DGDG 34:0	938.6	0.44	DGDG	+NL341	24	10	23	50
	DGDG 36:0	966.6	1.48	DGDG	+NL341	24	10	23	50
	MGDG 34:0	776.5	1.665	MGDG	+NL179	21	10	23	50
				steryl glucoside	+NL197	21	10	10	900
	MGDG 36:0	804.5	1.405	MGDG	+NL179	21	10	23	50
Notes: NL, Neutral Loss; Pre, Precursor.
