# Supplementary material for: Biochemical and Transcriptional Regulation of Membrane Lipid Metabolism in Maize Leaves under Low Temperature
Source: Front Plant Sci. 2017 Nov 30;8:2053. doi: 10.3389/fpls.2017.02053 (PMC5714865; doi:10.3389/fpls.2017.02053)
Supplement: Supplementary file 5 [file Table_5.xlsx]

## Sheet: Total Lipids
Table S5 The original data of Total Lipids
Compound Name	22℃_1	22℃_2	22℃_3	22℃_4	22℃_5	22℃_6	5℃_1	5℃_2	5℃_3	5℃_4	5℃_5	5℃_6
Total DGDG	19.6604	19.582	19.3785	19.2969	19.4389	19.6585	20.2228	20.9351	20.4494	20.4027	20.1282	20.8641
Total MGDG	45.8495	46.7713	44.8437	45.8277	46.6153	45.1341	44.891	44.8986	44.9796	44.9474	44.9762	44.8331
Total SQDG	1.50835	1.53255	1.55443	1.51597	1.50073	1.50574	1.14166	1.20087	1.10236	1.16469	1.25541	1.25764
Total PG	4.56879	4.80032	4.81312	4.32206	4.5045	4.13118	4.79922	5.19517	4.86757	4.52912	5.29159	5.19744
Total PC	5.96932	4.0554	5.30761	5.61091	5.33479	5.34856	3.32935	3.2735	3.69667	4.34071	4.36026	4.62372
Total PE	0.280002	0.285196	0.282557	0.317387	0.297029	0.260657	0.129424	0.199812	0.151447	0.152657	0.189421	0.187209
Total PI	2.42731	1.92385	2.32825	2.22867	2.3548	2.1851	1.49398	1.49913	1.55907	1.58868	1.52215	1.59842
Total PS	0.12282	0.11902	0.128272	0.121352	0.113774	0.105397	0.00874766	0.00743501	0.00963678	0.0167713	0.0177359	0.0173697
Total PA	0.289751	0.270254	0.256143	0.257058	0.335905	0.281044	1.39815	1.38405	1.36986	1.39777	1.36935	1.38172
Total LysoPG	0.402538	0.382249	0.372729	0.402202	0.369692	0.359342	0.250301	0.278609	0.251457	0.190332	0.260698	0.289447
Total LysoPC	0.0224347	0.0196554	0.0223819	0.0218626	0.0236588	0.0175055	0.0925369	0.0905027	0.0892521	0.0949655	0.11775	0.0939839
Total LysoPE	0.00619389	0.0031436	0.00629491	0.0062915	0.00454364	0.00579227	0.0231566	0.0220692	0.0160039	0.0133374	0.00984014	0.0190238
Notes:percent total signal
