# Supplementary material for: Biochemical and Transcriptional Regulation of Membrane Lipid Metabolism in Maize Leaves under Low Temperature
Source: Front Plant Sci. 2017 Nov 30;8:2053. doi: 10.3389/fpls.2017.02053 (PMC5714865; doi:10.3389/fpls.2017.02053)
Supplement: Supplementary file 6 [file Table_6.xlsx]

## Sheet: Plastidic Glycerolipids
Table S6 The original data of Major Plastidic Glycerolipids
Compound Name	Mass	Compound Formula	22℃_1	22℃_2	22℃_3	22℃_4	22℃_5	22℃_6	5℃_1	5℃_2	5℃_3	5℃_4	5℃_5	5℃_6
DGDG
DGDG(34:6)	926.6	C49H80O15	0.00402577	0.00399498	0.00389052	0.00401196	0.00331196	0.00297467	0.00876847	0.00896792	0.00855915	0.008843	0.00891943	0.00934995
DGDG(34:5)	928.6	C49H82O15	0.00541767	0.00870343	0.00853286	0.0102425	0.00929522	0.00633435	0.00725179	0.00738286	0.00771769	0.00690774	0.0076174	0.0076045
DGDG(34:4)	930.6	C49H84O15	0.0450697	0.0470859	0.0468907	0.04656	0.0457067	0.0489973	0.0466044	0.0500166	0.0404633	0.0456753	0.0515423	0.0518606
DGDG(34:3)	932.6	C49H86O15	3.29032	2.86616	2.88736	2.92347	2.53883	2.95979	2.855	3.15791	2.6876	2.68816	2.96776	3.15469
DGDG(34:2)	934.6	C49H88O15	0.277269	0.278501	0.234025	0.293734	0.276911	0.230958	0.252683	0.257643	0.219209	0.260836	0.2288	0.230623
DGDG(34:1)	936.6	C49H90O15	0.0691501	0.064505	0.0565257	0.06158	0.0650288	0.0684483	0.0803899	0.0755535	0.0733462	0.0700405	0.0758582	0.0791414
DGDG(36:6)	954.6	C51H84O15	14.7772	14.5507	14.5096	14.6954	14.5687	14.1687	16.6085	16.6941	16.6954	16.8463	16.9097	16.8921
DGDG(36:5)	956.6	C51H86O15	0.651447	0.646206	0.62478	0.629019	0.627335	0.639027	0.644867	0.639578	0.592746	0.604544	0.592323	0.617465
DGDG(36:4)	958.6	C51H88O15	0.30355	0.272702	0.242875	0.30043	0.321897	0.291065	0.257954	0.282923	0.211731	0.269216	0.251647	0.281287
DGDG(36:3)	960.6	C51H90O15	0.459431	0.461582	0.452277	0.428279	0.429536	0.486905	0.504225	0.468595	0.459875	0.418114	0.43984	0.455717
DGDG(36:2)	962.6	C51H92O15	0.0247092	0.0372173	0.0197032	0.0266937	0.0302192	0.0295168	0.0181008	0.0162953	0.0231028	0.0250417	0.0170465	0.0274303
DGDG(36:1)	964.7	C51H94O15	0.00604936	0.00743939	0.0072014	0.00461667	0.00540527	0.00785679	0.00120966	0.00176449	0.00120566	0.00124793	0.00134793	0.00114754
MGDG
MGDG(34:6)	764.5	C43H70O10	0.0211928	0.0169437	0.0159117	0.0221504	0.0165048	0.0200687	0.0266658	0.0184784	0.0193587	0.0187852	0.0209974	0.0175799
MGDG(34:5)	766.5	C43H72O10	0.0510545	0.0481746	0.0523505	0.0590412	0.0546751	0.053842	0.0435876	0.0575086	0.0426108	0.0399146	0.0401335	0.0486393
MGDG(34:4)	768.5	C43H74O10	0.0724721	0.0680432	0.0695866	0.0621162	0.0673153	0.081684	0.0647052	0.0736984	0.0697836	0.0688272	0.0687914	0.0763135
MGDG(34:3)	770.5	C43H76O10	0.472932	0.508963	0.464517	0.453682	0.478293	0.515394	0.456681	0.466943	0.443463	0.397994	0.469911	0.491731
MGDG(34:2)	772.6	C43H78O10	0.0509589	0.0459437	0.0460342	0.0503712	0.0505311	0.0494602	0.0475406	0.0424494	0.0408262	0.0402691	0.0468844	0.0440123
MGDG(34:1)	774.6	C43H80O10	0.00580899	0.00614657	0.00506491	0.00723541	0.00743015	0.00565977	0.00687231	0.00734955	0.00784068	0.00795855	0.00739297	0.00736516
MGDG(36:6)	792.5	C45H74O10	41.7339	41.6502	40.9467	41.1685	41.1246	42.599	44.1836	44.7362	44.7393	44.6284	44.4845	44.5729
MGDG(36:5)	794.5	C45H76O10	2.08902	2.76076	2.01766	2.07607	2.65359	2.69317	1.41537	1.39621	1.24871	1.33404	1.40058	1.36072
MGDG(36:4)	796.6	C45H78O10	0.758734	0.875512	0.798533	0.86275	0.811951	0.788458	0.720808	0.746084	0.66212	0.659766	0.65976	0.699307
MGDG(36:3)	798.6	C45H80O10	0.0766936	0.0741061	0.0858396	0.0759187	0.0867733	0.0826453	0.0626113	0.059106	0.0695155	0.0565501	0.0559185	0.0570594
MGDG(36:2)	800.6	C45H82O10	0.00964874	0.0124519	0.0120974	0.0171712	0.0094445	0.0103523	0.00915443	0.00793216	0.0088145	0.00942006	0.00872467	0.00749385
MGDG(36:1)	802.6	C45H84O10	0.000963038	0.000241	0.000642742	0.0008456	0.00109809	0.000792708	0.000987035	0.000943851	0.000900389	0.000866799	0.000943851	0.000743851
SQDG
SQDG(34:4)	813.5	C43H74O12S	0	0.00323886	0	0.0022175	0.001043	0	0	0.00120826	0.00191556	0.00158156	0	0.00178156
SQDG(34:3)	815.5	C43H76O12S	0.680597	0.678636	0.65645	0.691837	0.582502	0.724368	0.699978	0.590041	0.581513	0.0586077	0.60488	0.656113
SQDG(34:2)	817.5	C43H78O12S	0.065331	0.0874491	0.104106	0.0771245	0.0961577	0.0779452	0.0334969	0.0355133	0.035058	0.0398197	0.0291389	0.0283787
SQDG(34:1)	819.5	C43H80O12S	0	0	0	0	0	0	0.000887704	0.000277042	0.000377042	0.000577042	0.000529452	0.000830421
SQDG(36:6)	837.5	C45H74O12S	0.43815	0.386291	0.429284	0.389654	0.356927	0.395747	0.408371	0.380408	0.339002	0.350823	0.361975	0.38595
SQDG(36:5)	839.5	C45H76O12S	0.152444	0.161085	0.109628	0.153151	0.102459	0.151221	0.0892765	0.0923353	0.0998336	0.08788	0.0923101	0.0895557
SQDG(36:4)	841.5	C45H78O12S	0	0.0239104	0.0243641	0.0312095	0.030436	0.0278523	0.0163115	0.0187081	0.0289594	0.0213374	0.016872	0.0166586
SQDG(36:3)	843.5	C45H80O12S	0.00504781	0.00824074	0	0.0066525	0.0115225	0.00110329	0.0103692	0.0139159	0.010661	0.0120242	0.0125602	0.0125734
SQDG(36:2)	845.6	C45H82O12S	0	0.00209573	0.00194842	0.002674	0	0.00210214	0.00065147	0.000545147	0.000680545	0.000645147	0.000545147	0.0005147
SQDG(36:1)	847.6	C45H84O12S	0	0	0	0	0	0	0	0	0	0	0	0
PG
PG(34:4)	760.5	C40H71O10P	1.63679	1.51059	1.64637	1.71324	1.64208	1.71215	1.63864	1.7431	1.78667	1.67122	1.62813	1.64345
PG(34:3)	762.5	C40H73O10P	1.25265	1.26532	1.30954	1.281	1.2664	1.22045	1.49503	1.43375	1.40948	1.4026	1.41678	1.49215
PG(34:2)	764.5	C40H75O10P	0.688802	0.586464	0.571888	0.514259	0.575767	0.545732	0.630475	0.606463	0.58956	0.654552	0.673955	0.68758
PG(34:1)	766.5	C40H77O10P	0.0701646	0.0709691	0.0714552	0.0625515	0.0617644	0.0637092	0.081268	0.082943	0.0873862	0.0835678	0.0894423	0.0999069
PG(36:6)	784.5	C42H71O10P	0.00487955	0.00642938	0.00949152	0.00510875	0.00682622	0.00541316	0.00480608	0.00198606	0.00368343	0.00184349	0	0.0176176
PG(36:5)	786.5	C42H73O10P	0.0101147	0.00876302	0.00917578	0.011496	0.0103479	0.0094824	0.023458	0.0191801	0.019361	0.0259762	0.0195433	0.026034
PG(36:4)	788.5	C42H75O10P	0.0164169	0.0210526	0.0200886	0.020122	0.0245875	0.0199977	0.0485943	0.0462906	0.0485196	0.00489086	0.0573606	0.049184
PG(36:3)	790.5	C42H77O10P	0.00555259	0.0071436	0.00519176	0.0063395	0.00526106	0.00685921	0.0106316	0.010833	0.0109858	0.0100123	0.0155514	0.0116484
PG(36:2)	792.5	C42H79O10P	0.00740346	0.00750995	0.00624091	0.00778774	0.00630489	0.00617467	0.00644894	0.00683871	0.00704835	0.00675928	0.00610727	0.0069627
PG(36:1)	794.6	C42H81O10P	0	0	0	0	0	0	0	0	0	0	0	0
Notes:percent total signal
