# Supplementary material for: Biochemical and Transcriptional Regulation of Membrane Lipid Metabolism in Maize Leaves under Low Temperature
Source: Front Plant Sci. 2017 Nov 30;8:2053. doi: 10.3389/fpls.2017.02053 (PMC5714865; doi:10.3389/fpls.2017.02053)
Supplement: Supplementary file 7 [file Table_7.xlsx]

## Sheet:  Phospholipids
Table S7 The original data of Major Phospholipids
Compound Name	Mass	Compound Formula	22℃_1	22℃_2	22℃_3	22℃_4	22℃_5	22℃_6	5℃_1	5℃_2	5℃_3	5℃_4	5℃_5	5℃_6
PI
PI(34:4)	848.5	C43H75O13P	0.0060765	0.00633412	0.00609442	0.00685675	0.00636986	0.00649648	0.00364097	0.00456929	0.00457253	0.00508441	0.00493149	0.00509549
PI(34:3)	850.5	C43H77O13P	0.727336	0.821584	0.771245	0.799035	0.78856	0.793911	0.491822	0.392171	0.369994	0.403416	0.354052	0.484583
PI(34:2)	852.5	C43H79O13P	1.24036	0.939808	1.06499	1.05021	1.0652	1.17127	0.745675	0.746862	0.652179	0.785675	0.734405	0.828719
PI(34:1)	854.5	C43H81O13P	0.0109286	0.0133047	0.0104956	0.0146207	0.0100076	0.0107344	0	0	0	0	0	0
PI(36:6)	872.5	C45H75O13P	0.0509829	0.0303881	0.0627992	0.0532625	0.042762	0.0463382	0.0527212	0.062415	0.0670296	0.0632659	0.0569198	0.0603237
PI(36:5)	874.5	C45H77O13P	0.0918141	0.0734141	0.0829829	0.0875834	0.071662	0.0875492	0.0921423	0.10535	0.0987852	0.0986122	0.0932377	0.0920696
PI(36:4)	876.5	C45H79O13P	0.0864858	0.0748747	0.0735905	0.0765807	0.0828297	0.0735038	0.103745	0.117012	0.129741	0.109279	0.109262	0.114108
PI(36:3)	878.5	C45H81O13P	0.0637146	0.0469317	0.0874793	0.0663234	0.0662486	0.0674788	0.0502459	0.0404342	0.0447597	0.0458441	0.0424093	0.0458586
PI(36:2)	880.6	C45H83O13P	0.0579937	0.0557909	0.0696437	0.0601271	0.0673136	0.0600997	0.0255839	0.0289762	0.0223123	0.0294223	0.0230471	0.0221045
PI(36:1)	882.6	C45H85O13P	0.00370173	0.000497142	0.00374455	0.000364971	0.00428297	0.00306694	0.00124429	0.00164429	0.00130893	0.00165064	0.00175408	0.00194877
PC
PC(34:4)	754.5	C42H76O8PN	0.0101434	0.0154782	0.0125898	0.0154827	0.0100219	0.010689	0.0168941	0.0119164	0.0115583	0.0114459	0.0185502	0.0155119
PC(34:3)	756.5	C42H78O8PN	0.884884	0.886098	0.848723	0.886063	0.845456	0.838958	0.451896	0.426138	0.467728	0.445593	0.475233	0.427907
PC(34:2)	758.6	C42H80O8PN	1.3789	1.44393	1.38516	1.35774	1.3399	1.4834	1.31754	1.31656	1.29169	1.21089	1.33588	1.27993
PC(34:1)	760.6	C42H82O8PN	0.0740971	0.0857956	0.0827493	0.0766179	0.0857911	0.078934	0.0886454	0.0821416	0.0637191	0.0841019	0.0761124	0.0757016
PC(36:6)	778.5	C44H76O8PN	0.459909	0.441962	0.410218	0.40839	0.241044	0.0581985	0.159037	0.18501	0.142638	0.169168	0.176219	0.16473
PC(36:5)	780.5	C44H78O8PN	0.885725	0.848618	0.911913	0.830717	0.863236	0.83592	0.595379	0.564186	0.548664	0.590641	0.595105	0.589307
PC(36:4)	782.6	C44H80O8PN	1.01602	1.14061	1.04051	1.06453	1.02631	1.04018	1.01654	1.04813	1.05827	1.02721	1.05258	1.05342
PC(36:3)	784.6	C44H82O8PN	0.3027	0.222338	0.332881	0.281175	0.269829	0.260323	0.191952	0.199065	0.176639	0.19194	0.184116	0.176211
PC(36:2)	786.6	C44H84O8PN	0.203146	0.195235	0.222404	0.175589	0.188517	0.17015	0.143503	0.117245	0.142873	0.125914	0.101218	0.119334
PC(36:1)	788.6	C44H86O8PN	0.0191425	0.0159403	0.019172	0.0209283	0.0155838	0.0196753	0.00834995	0.00952292	0.00874158	0.0089326	0.00936448	0.00956762
PE
PE(34:4)	712.5	C39H70O8PN	0.00016826	0	0.000149879	0	0	0.000275822	0.000172	0.000119	0.000128	9.95e-05	9.85e-05	0.000109
PE(34:3)	714.5	C39H72O8PN	0.0415603	0.0442891	0.0414358	0.04594	0.0438262	0.046412	0.0190008	0.018833	0.0189594	0.0181206	0.0165273	0.0175221
PE(34:2)	716.5	C39H74O8PN	0.0974788	0.0974788	0.126327	0.0906286	0.153846	0.126019	0.0591677	0.0573278	0.0611677	0.0592774	0.0618392	0.0630283
PE(34:1)	718.5	C39H76O8PN	7.52113e-05	0	0.000548748	0	0	0.000219408	0.003923	0.0056	0.004569	0.004929	0.004596	0.005029
PE(36:6)	736.5	C41H70O8PN	0.00554303	0.00528907	0.005892	0.00526525	0.00523914	0	0.000836916	0.000962	0.001018	0.001023	0.000956	0.00102
PE(36:5)	738.5	C41H72O8PN	0.0333156	0.0398118	0.035605	0.0375915	0.0321522	0.033034	0.0107773	0.0107944	0.0109252	0.0128918	0.0193149	0.012157
PE(36:4)	740.5	C41H74O8PN	0.0771754	0.0800218	0.0807499	0.0764297	0.0801813	0.077009	0.040439	0.0332538	0.0576565	0.0523375	0.0514002	0.0494357
PE(36:3)	742.5	C41H76O8PN	0.00970301	0.00863554	0.00863816	0.00845092	0.00839856	0.00879271	0.00469912	0.00382362	0.00370556	0.00409795	0.000407151	0.00319671
PE(36:2)	744.5	C41H78O8PN	0.00482346	0.00558767	0.00409265	0.00511666	0.00587684	0.0054597	0.00255348	0.00247682	0.00282526	0.00294942	0.00264002	0.00272172
PE(36:1)	746.6	C41H80O8PN	0	0	9.99192e-05	0	0	0	3.39498e-05	6.832e-05	3.398e-05	3.248e-05	4.98e-05	3.98e-05
PA
PA(34:4)	686.4	C37H65O8P	0.000157043	0	4.8345e-05	0.000238567	0.000984834	0.000351626	0.0319434	0.0214393	0.0392757	0.0330015	0.0360718	0.0376487
PA(34:3)	688.5	C37H67O8P	0.0678089	0.0781136	0.0701433	0.0788205	0.071626	0.0758594	0.300016	0.257272	0.240693	0.262513	0.263193	0.386977
PA(34:2)	690.5	C37H69O8P	0.161698	0.145558	0.132043	0.138167	0.140372	0.123367	0.473142	0.588572	0.517253	0.534702	0.563961	0.524488
PA(34:1)	692.5	C37H71O8P	0.00158891	0.00195	0.00195	0.00204827	0.00216335	0.00206473	0.0189417	0.017041	0.0191451	0.018093	0.0233606	0.0172078
PA(36:6)	710.4	C39H65O8P	0.00538433	0.000476302	0.00314745	0.00467071	0.00309272	0.00663073	0.0518474	0.0611097	0.0577917	0.0514713	0.0544769	0.0510573
PA(36:5)	712.5	C39H67O8P	0.0198382	0.0226071	0.0201361	0.0170615	0.0264524	0.0199178	0.130349	0.144117	0.136447	0.170246	0.146667	0.147265
PA(36:4)	714.5	C39H69O8P	0.0367368	0.0220824	0.0196841	0.0239054	0.0180175	0.0210078	0.260504	0.260199	0.270496	0.190166	0.271212	0.238196
PA(36:3)	716.5	C39H71O8P	0.00943086	0.0106057	0.00963978	0.00810713	0.00972178	0.00859904	0.046216	0.0455776	0.0498321	0.0515918	0.0543618	0.0402221
PA(36:2)	718.5	C39H73O8P	0.00487955	0.00485829	0	0.00351697	0.00489835	0.0048322	0.0242742	0.0258188	0.0264177	0.0301573	0.0369198	0.0309996
Notes:percent total signal
